# Supplementary material for: Resilience and Vulnerability to Stress-Induced Anhedonia: Unveiling Brain Gene Expression and Mitochondrial Dynamics in a Mouse Chronic Stress Depression Model
Source: Biomolecules. 2023 Dec 12;13(12):1782. doi: 10.3390/biom13121782 (PMC10741640; doi:10.3390/biom13121782)
Supplement: Supplementary file 1 [file biomolecules-13-01782-s001.zip]

Archive with 1 entries (1 files):
- biomolecules-2728980-supplementary.pdf
